# Supplementary material for: ﻿Microtoenawawushanensis (Lamiaceae, Lamioideae): A new species from Sichuan, China
Source: PhytoKeys. 2024 Dec 30;250:223–36. doi: 10.3897/phytokeys.250.139362 (PMC11704741; doi:10.3897/phytokeys.250.139362)
Supplement: XML Treatment for Microtoena wawushanensis [file phytokeys.250.139362-treatment1.xml]

<!DOCTYPE tp:taxon-treatment
  PUBLIC "-//TaxonX//DTD Taxonomic Treatment Publishing DTD v0 20100105//EN" "tax-treatment-NSO.dtd">
<tp:taxon-treatment xmlns:tp="http://www.plazi.org/taxpub"><tp:treatment-meta><kwd-group><label>Taxon classification</label><kwd>
                <named-content content-type="kingdom">Plantae</named-content>
              </kwd></kwd-group><mixed-citation publication-type="journal"><person-group><name><surname>Wu</surname><given-names>Xue-Xue</given-names></name><name><surname>Wang</surname><given-names>Yan</given-names></name><name><surname>Chen</surname><given-names>Yan-Yi</given-names></name><name><surname>Wang</surname><given-names>Qiang</given-names></name></person-group><article-title>﻿<italic><tp:taxon-name><tp:taxon-name-part taxon-name-part-type="genus" reg="Microtoena">Microtoena</tp:taxon-name-part><tp:taxon-name-part taxon-name-part-type="species" reg="wawushanensis">wawushanensis</tp:taxon-name-part></tp:taxon-name></italic> (<tp:taxon-name><tp:taxon-name-part taxon-name-part-type="family">Lamiaceae</tp:taxon-name-part></tp:taxon-name>, <tp:taxon-name><tp:taxon-name-part taxon-name-part-type="subfamily">Lamioideae</tp:taxon-name-part></tp:taxon-name>): A new species from Sichuan, China</article-title><source>PhytoKeys</source><day>30</day><month>12</month><year>2024</year><volume>250</volume><fpage>223</fpage><lpage>236</lpage><pub-id pub-id-type="doi">10.3897/phytokeys.250.139362</pub-id></mixed-citation></tp:treatment-meta><tp:nomenclature><label>﻿</label><tp:taxon-name>
              <object-id xmlns:xlink="http://www.w3.org/1999/xlink" content-type="arpha" xlink:type="simple">A34661C4-8D53-549F-8C8D-ADFB9DE8B006</object-id>
              <tp:taxon-name-part taxon-name-part-type="genus" reg="Microtoena">Microtoena</tp:taxon-name-part>
              <tp:taxon-name-part taxon-name-part-type="species" reg="wawushanensis">wawushanensis</tp:taxon-name-part>
              <object-id xmlns:xlink="http://www.w3.org/1999/xlink" content-type="ipni" xlink:type="simple">urn:lsid:ipni.org:names: 77349693-1</object-id>
            </tp:taxon-name><tp:taxon-authority>Xue X. Wu &amp; Qiang Wang</tp:taxon-authority><tp:taxon-status xmlns:xlink="http://www.w3.org/1999/xlink" xlink:type="simple">sp. nov.</tp:taxon-status><xref ref-type="fig" rid="F3">Figs 3</xref><xref ref-type="fig" rid="F5">, 5</xref><xref ref-type="fig" rid="F6">, 6</xref></tp:nomenclature><tp:treatment-sec sec-type="material" id="SECID0EOUAG"><title>Type.</title><p>China • Sichuan Province Meishan City, Hongya County, Wawushan Nature Reserve, growing under the forest by the edge of a riverside, <named-content xmlns:xlink="http://www.w3.org/1999/xlink" content-type="dwc:verbatimCoordinates" xlink:type="simple"><named-content content-type="geo-json" specific-use="{&#34;type&#34;:&#34;Point&#34;,&#34;coordinates&#34;:[102.927265,29.538053]}" id="NCID0EXUAG" xlink:type="simple">29°32.2832'N, 102°55.6359'E</named-content></named-content>, 1500 m alt., 14 September 2023, <italic>X. X. Wu et al. WXX23001</italic> (holotype: PE02462560; isotypes: PE02462561, PE02462562, PE02462563, PE02462564, PE02462565).</p><fig id="F5" position="float" orientation="portrait"><object-id xmlns:xlink="http://www.w3.org/1999/xlink" content-type="doi" xlink:type="simple">10.3897/phytokeys.250.139362.figure5</object-id><object-id xmlns:xlink="http://www.w3.org/1999/xlink" content-type="arpha" xlink:type="simple">9B0D1DFE-6A37-55DC-9E80-D078E143A0B6</object-id><label>Figure 5.</label><caption><p>Line drawing of <italic><tp:taxon-name><tp:taxon-name-part taxon-name-part-type="genus" reg="Microtoena">Microtoena</tp:taxon-name-part><tp:taxon-name-part taxon-name-part-type="species" reg="wawushanensis">wawushanensis</tp:taxon-name-part></tp:taxon-name></italic> sp. nov. <bold>A</bold> the whole plant <bold>B</bold> flower (frontal view) <bold>C</bold> dissected corolla <bold>D</bold> calyx with two bracts <bold>E</bold> bract. (Drawn by Ai-Li L).</p></caption><graphic xmlns:xlink="http://www.w3.org/1999/xlink" xlink:href="phytokeys-250-223_article-139362__-g005.jpg" position="float" orientation="portrait" xlink:type="simple" id="oo_1209984.jpg"><uri content-type="original_file" xlink:type="simple">https://binary.pensoft.net/fig/1209984</uri></graphic></fig></tp:treatment-sec><tp:treatment-sec sec-type="diagnosis" id="SECID0EAWAG"><title>Diagnosis.</title><p><italic><tp:taxon-name><tp:taxon-name-part taxon-name-part-type="genus" reg="Microtoena">Microtoena</tp:taxon-name-part><tp:taxon-name-part taxon-name-part-type="species" reg="wawushanensis">wawushanensis</tp:taxon-name-part></tp:taxon-name></italic> is morphologically similar to <italic><tp:taxon-name><tp:taxon-name-part taxon-name-part-type="genus" reg="Microtoena">M.</tp:taxon-name-part><tp:taxon-name-part taxon-name-part-type="species" reg="moupinensis">moupinensis</tp:taxon-name-part></tp:taxon-name></italic> (Franch.) Prain and <italic><tp:taxon-name><tp:taxon-name-part taxon-name-part-type="genus" reg="Microtoena">M.</tp:taxon-name-part><tp:taxon-name-part taxon-name-part-type="species" reg="prainiana">prainiana</tp:taxon-name-part></tp:taxon-name></italic> Diels (Table <xref ref-type="table" rid="T2">2</xref>), but differs from <italic><tp:taxon-name><tp:taxon-name-part taxon-name-part-type="genus" reg="Microtoena">M.</tp:taxon-name-part><tp:taxon-name-part taxon-name-part-type="species" reg="moupinensis">moupinensis</tp:taxon-name-part></tp:taxon-name></italic> and <italic><tp:taxon-name><tp:taxon-name-part taxon-name-part-type="genus" reg="Microtoena">M.</tp:taxon-name-part><tp:taxon-name-part taxon-name-part-type="species" reg="prainiana">prainiana</tp:taxon-name-part></tp:taxon-name></italic> by having a crenate leaf margin with distinct mucrones (vs. with or dentate without any mucro), a cuneate to truncate-subcordate leaf base (vs. truncate-subcordate or cuneate leaf base), a lax, more or less compact to spike-like panicle inflorescence (vs. inflorescence sometimes with one-sided branches or shortly ovoid panicles), linear to lanceolate bracts (vs. linear or ovate bracts), calyx teeth that are triangular-lanceolate, linear-lanceolate to subulate with an apex usually hooked (vs. similar or calyx teeth subulate with a conspicuously hooked apex), a highly variable and unstable calyx tooth ratio: 1.36–2.13 (vs. 1.03–1.49 or five subequal calyx teeth), a white corolla marked with red on both upper lip and the lateral lobes of the lower corolla (vs. yellow or pale yellow corolla) and filaments are barbate at both the upper and basal parts, with the hairs in the middle section being almost imperceptible (vs. filaments are clearly barbate from the lower to middle part).</p><table-wrap id="T2" position="float" orientation="portrait"><label>Table 2.</label><caption><p>Morphological comparison amongst <italic><tp:taxon-name><tp:taxon-name-part taxon-name-part-type="genus" reg="Microtoena">M.</tp:taxon-name-part><tp:taxon-name-part taxon-name-part-type="species" reg="wawushanensis">wawushanensis</tp:taxon-name-part></tp:taxon-name></italic>, <italic><tp:taxon-name><tp:taxon-name-part taxon-name-part-type="genus" reg="Microtoena">M.</tp:taxon-name-part><tp:taxon-name-part taxon-name-part-type="species" reg="moupinensis">moupinensis</tp:taxon-name-part></tp:taxon-name></italic> and <italic><tp:taxon-name><tp:taxon-name-part taxon-name-part-type="genus" reg="Microtoena">M.</tp:taxon-name-part><tp:taxon-name-part taxon-name-part-type="species" reg="prainiana">prainiana</tp:taxon-name-part></tp:taxon-name></italic>.</p></caption><table id="TID0E2RBG" rules="all"><tbody><tr><th rowspan="1" colspan="1">Morphology</th><th rowspan="1" colspan="1">
                      <italic>
                        <tp:taxon-name><tp:taxon-name-part taxon-name-part-type="genus" reg="Microtoena">M.</tp:taxon-name-part><tp:taxon-name-part taxon-name-part-type="species" reg="wawushanensis">wawushanensis</tp:taxon-name-part></tp:taxon-name>
                      </italic>
                    </th><th rowspan="1" colspan="1">
                      <italic>
                        <tp:taxon-name><tp:taxon-name-part taxon-name-part-type="genus" reg="Microtoena">M.</tp:taxon-name-part><tp:taxon-name-part taxon-name-part-type="species" reg="moupinensis">moupinensis</tp:taxon-name-part></tp:taxon-name>
                      </italic>
                    </th><th rowspan="1" colspan="1">
                      <italic>
                        <tp:taxon-name><tp:taxon-name-part taxon-name-part-type="genus" reg="Microtoena">M.</tp:taxon-name-part><tp:taxon-name-part taxon-name-part-type="species" reg="prainiana">prainiana</tp:taxon-name-part></tp:taxon-name>
                      </italic>
                    </th></tr><tr><td rowspan="1" colspan="1">
                      <bold>Leaf margin</bold>
                    </td><td rowspan="1" colspan="1">crenate with distinct mucrones</td><td rowspan="1" colspan="1">crenate with distinct mucrones</td><td rowspan="1" colspan="1">dentate without any mucro</td></tr><tr><td rowspan="1" colspan="1">
                      <bold>Leaf base</bold>
                    </td><td rowspan="1" colspan="1">cuneate to truncate-subcordat</td><td rowspan="1" colspan="1">truncate-subcordate, cuneate, cordate</td><td rowspan="1" colspan="1">cuneate</td></tr><tr><td rowspan="1" colspan="1">
                      <bold>Inflorescence</bold>
                    </td><td rowspan="1" colspan="1">lax, more or less compact, to spike-like panicles</td><td rowspan="1" colspan="1">lax, more or less compact, to spike-like panicles, sometimes with 1-sided branches</td><td rowspan="1" colspan="1">shortly ovoid panicles</td></tr><tr><td rowspan="1" colspan="1">
                      <bold>Bracts</bold>
                    </td><td rowspan="1" colspan="1">linear to lanceolate</td><td rowspan="1" colspan="1">linear</td><td rowspan="1" colspan="1">ovate</td></tr><tr><td rowspan="1" colspan="1">
                      <bold>Calyx morphology</bold>
                    </td><td rowspan="1" colspan="1">calyx teeth triangular-lanceolate, linear-lanceolate to subulate, with apex usually hooked</td><td rowspan="1" colspan="1">calyx teeth triangular-lanceolate, linear-lanceolate to subulate, with apex usually hooked</td><td rowspan="1" colspan="1">calyx teeth subulate, apex conspicuously hooked</td></tr><tr><td rowspan="1" colspan="1">
                      <bold>Calyx tooth ratio</bold>
                    </td><td rowspan="1" colspan="1">highly variable and unstable: 1.36–2.13</td><td rowspan="1" colspan="1">variable and unstable: 1.03–1.49</td><td rowspan="1" colspan="1">five subequal calyx teeth: 1.1</td></tr><tr><td rowspan="1" colspan="1">
                      <bold>Corolla</bold>
                    </td><td rowspan="1" colspan="1">corolla white, marked with red on upper lip, the lateral lobes of the lower corolla are marked with red</td><td rowspan="1" colspan="1">corolla yellow to pale yellow</td><td rowspan="1" colspan="1">corolla uniformly pale yellow</td></tr><tr><td rowspan="1" colspan="1">
                      <bold>Stamens</bold>
                    </td><td rowspan="1" colspan="1">filaments are barbate at both the upper and basal parts of the corolla tube, with the hairs in the middle section being almost imperceptible</td><td rowspan="1" colspan="1">filament barbate on the lower to middle part</td><td rowspan="1" colspan="1">filament barbate on the lower to middle part</td></tr></tbody></table></table-wrap><fig id="F6" position="float" orientation="portrait"><object-id xmlns:xlink="http://www.w3.org/1999/xlink" content-type="doi" xlink:type="simple">10.3897/phytokeys.250.139362.figure6</object-id><object-id xmlns:xlink="http://www.w3.org/1999/xlink" content-type="arpha" xlink:type="simple">5AC8C5CC-D22C-599F-A2B8-8FE06C9EF341</object-id><label>Figure 6.</label><caption><p>Holotype of <italic><tp:taxon-name><tp:taxon-name-part taxon-name-part-type="genus" reg="Microtoena">Microtoena</tp:taxon-name-part><tp:taxon-name-part taxon-name-part-type="species" reg="wawushanensis">wawushanensis</tp:taxon-name-part></tp:taxon-name></italic> sp. nov. (PE02462560).</p></caption><graphic xmlns:xlink="http://www.w3.org/1999/xlink" xlink:href="phytokeys-250-223_article-139362__-g006.jpg" position="float" orientation="portrait" xlink:type="simple" id="oo_1209985.jpg"><uri content-type="original_file" xlink:type="simple">https://binary.pensoft.net/fig/1209985</uri></graphic></fig></tp:treatment-sec><tp:treatment-sec sec-type="description" id="SECID0EY6AG"><title>Description.</title><p>Herbs perennial. Stems erect, 0.40–0.80 m tall, base sometimes woody, sparsely puberulent. Leaf petiole 3–9 cm long; leaf blade ovate to oblong-ovate, triangular-ovate, 3.91–9.86 cm long, 3.91–9.86 cm broad, sparse hairs on the adaxial surface, with few hairs visible only along the veins on the abaxial surface and the rest of the abaxial surface glabrous; base truncate or cuneate; margin coarsely serrate to mucronate crenate, with distinct mucrones; apex acuminate to shortly caudate-acuminate. Cymes axillary and terminal, dichotomous, lax, slightly to very compact in spike-like panicles; peduncle inconspicuous. Bracts usually linear to lanceolate, 2.10–11.40 mm long, 0.40–0.80 mm broad. Calyx is 0.38–0.80 cm long at anthesis, densely puberulent, dilated after anthesis and 5-toothed; calyx teeth are triangular-lanceolate, linear-lanceolate to subulate, with the tooth ratio highly variable and unstable and the apex is usually hooked. Corolla white, marked with red on upper lip, 1.76–3.59 cm long, hirsutulous outside; corolla tube conspicuous; upper corolla lip laterally compressed; lower corolla lip 3-lobed, middle lobe subcircular, wider than lateral lobes, lateral lobes marked with red. Stamens 4, filament barbate at the upper and basal parts, while the middle section has nearly imperceptible hairs. Nutlets dark brown to black, smooth.</p></tp:treatment-sec><tp:treatment-sec sec-type="distribution" id="SECID0E46AG"><title>Distribution and habitat.</title><p>Currently, <italic><tp:taxon-name><tp:taxon-name-part taxon-name-part-type="genus" reg="Microtoena">M.</tp:taxon-name-part><tp:taxon-name-part taxon-name-part-type="species" reg="wawushanensis">wawushanensis</tp:taxon-name-part></tp:taxon-name></italic> has been found in Wawushan Nature Reserve, Hongya County, Meishan City, Sichuan Province, China. It occurs by the edge of a riverside with weak light, at an elevation of 1500 m. In the type locality, the companion species mainly include <italic><tp:taxon-name><tp:taxon-name-part taxon-name-part-type="genus" reg="Bistorta">Bistorta</tp:taxon-name-part><tp:taxon-name-part taxon-name-part-type="species" reg="amplexicaulis">amplexicaulis</tp:taxon-name-part></tp:taxon-name></italic> (D. Don) Greene, <italic><tp:taxon-name><tp:taxon-name-part taxon-name-part-type="genus" reg="Urtica">Urtica</tp:taxon-name-part><tp:taxon-name-part taxon-name-part-type="species" reg="fissa">fissa</tp:taxon-name-part></tp:taxon-name></italic> E. Pritz., <italic><tp:taxon-name><tp:taxon-name-part taxon-name-part-type="genus" reg="Lecanthus">Lecanthus</tp:taxon-name-part><tp:taxon-name-part taxon-name-part-type="species" reg="peduncularis">peduncularis</tp:taxon-name-part></tp:taxon-name></italic> (Wall. ex Royle) Wedd., <italic><tp:taxon-name><tp:taxon-name-part taxon-name-part-type="genus" reg="Cyathula">Cyathula</tp:taxon-name-part><tp:taxon-name-part taxon-name-part-type="species" reg="officinalis">officinalis</tp:taxon-name-part></tp:taxon-name></italic> K. C. Kuan, <italic><tp:taxon-name><tp:taxon-name-part taxon-name-part-type="genus" reg="Sinacalia">Sinacalia</tp:taxon-name-part><tp:taxon-name-part taxon-name-part-type="species" reg="davidii">davidii</tp:taxon-name-part></tp:taxon-name></italic> (Franch.) Koyama and <italic><tp:taxon-name><tp:taxon-name-part taxon-name-part-type="genus" reg="Stachyurus">Stachyurus</tp:taxon-name-part><tp:taxon-name-part taxon-name-part-type="species" reg="chinensis">chinensis</tp:taxon-name-part></tp:taxon-name></italic> Franch.</p></tp:treatment-sec><tp:treatment-sec sec-type="phenology" id="SECID0EQCBG"><title>Phenology.</title><p>Flowering from August to September, fruiting in September.</p></tp:treatment-sec><tp:treatment-sec sec-type="etymology" id="SECID0EVCBG"><title>Etymology.</title><p>The specific epithet is derived from the type locality of the new species, i.e. the Wawushan Nature Reserve in southwest Sichuan Province, China and the Latin suffix-<italic>ensis</italic>, indicating the place of origin or growth.</p></tp:treatment-sec><tp:treatment-sec sec-type="Vernacular name" id="SECID0E4CBG"><title>Vernacular name.</title><p>(assigned here). Simplified Chinese: 瓦屋山冠唇花 (Chinese pinyin: wǎ wū shān guàn chún huā).</p></tp:treatment-sec><tp:treatment-sec sec-type="Conservation assessment" id="SECID0ECDBG"><title>Conservation assessment.</title><p>The ongoing field investigation has identified only one population of this taxon that is endemic to the Wawushan Nature Reserve. Additional fieldwork is necessary to gain a better understanding of this species. According to the guidelines of the IUCN Red List Categories and Criteria (<xref ref-type="bibr" rid="B6">IUCN Standards and Petitions Committee 2022</xref>), <italic><tp:taxon-name><tp:taxon-name-part taxon-name-part-type="genus" reg="Microtoena">Microtoena</tp:taxon-name-part><tp:taxon-name-part taxon-name-part-type="species" reg="wawushanensis">wawushanensis</tp:taxon-name-part></tp:taxon-name></italic> is assessed as data deficient (DD).</p></tp:treatment-sec><tp:treatment-sec><!--Section generated to contain objects referenced in tp:taxon-treatment.--><fig id="F3" position="float" orientation="portrait"><object-id xmlns:xlink="http://www.w3.org/1999/xlink" content-type="doi" xlink:type="simple">10.3897/phytokeys.250.139362.figure3</object-id><object-id xmlns:xlink="http://www.w3.org/1999/xlink" content-type="arpha" xlink:type="simple">BFBF991A-23FC-5298-8846-CFF4EBE1DE55</object-id><label>Figure 3.</label><caption><p>Images of <italic><tp:taxon-name><tp:taxon-name-part taxon-name-part-type="genus" reg="Microtoena">Microtoena</tp:taxon-name-part><tp:taxon-name-part taxon-name-part-type="species" reg="wawushanensis">wawushanensis</tp:taxon-name-part></tp:taxon-name></italic> sp. nov. <bold>A</bold> individual in the flowering period of wild populations <bold>B, C</bold> inflorescence in lateral view <bold>D</bold> lower corolla lip <bold>E</bold> dissected calyxes (outside &amp; inside) <bold>F</bold> calyxes <bold>G</bold> bracts <bold>H</bold> leaves <bold>I</bold> dissected corolla (containing filaments) and corola.</p></caption><graphic xmlns:xlink="http://www.w3.org/1999/xlink" xlink:href="phytokeys-250-223_article-139362__-g003.jpg" position="float" orientation="portrait" xlink:type="simple" id="oo_1209982.jpg"><uri content-type="original_file" xlink:type="simple">https://binary.pensoft.net/fig/1209982</uri></graphic></fig></tp:treatment-sec><ref-list><ref id="B6"><mixed-citation xmlns:xlink="http://www.w3.org/1999/xlink" xlink:type="simple">IUCN Standards and Petitions Committee (<year>2022</year>) Guidelines for using the IUCN Red List Categories and Criteria. Version 15.1. Prepared by the Standards and Petitions Committee. <ext-link xlink:href="https://www.iucnredlist.org/resources/redlistguidelines/" ext-link-type="uri" xlink:type="simple">https://www.iucnredlist.org/resources/redlistguidelines/</ext-link></mixed-citation></ref></ref-list></tp:taxon-treatment>
